# Supplementary material for: The Presence of Plasmids in Lactococcus lactis IL594 Determines Changes in the Host Phenotype and Expression of Chromosomal Genes
Source: Int J Mol Sci. 2023 Jan 2;24(1):793. doi: 10.3390/ijms24010793 (PMC9821262; doi:10.3390/ijms24010793)
Supplement: Supplementary file 1 [file ijms-24-00793-s001.zip]

Archive with 1 entries (1 files):
- ijms-2065741-supplementary.pdf
